# Supplementary material for: Essential gene deletions producing gigantic bacteria
Source: PLoS Genet. 2019 Jun 10;15(6):e1008195. doi: 10.1371/journal.pgen.1008195 (PMC6586353; doi:10.1371/journal.pgen.1008195)
Supplement: S1 Database — (XLSX) [file pgen.1008195.s009.xlsx]

## Sheet: Fosfomycin depleted
			+/– fosfomycin (ratio of log-transformed values)
Locus	Gene	Product	Undiluted	Diluted
-	ybgT	cyd operon protein	0.502463	<0.25
ACIAD0011	anmK	anhydro-N-acetylmuramic acid kinase	0.744838	0.713864
ACIAD0043	mupP	phosphoglycolate phosphatase 2	0.759854	0.754015
ACIAD0063	ampD	N-acetylmuramoyl-L-alanine amidase	0.255511	<0.25
ACIAD0068	ptk	tyrosine-protein kinase	0.772549	0.787451
ACIAD0069	ptp	protein-tyrosine-phosphatase	0.682005	0.715694
ACIAD0070	wza	polysaccharide export protein	0.76796	0.795259
ACIAD0251*	blhA	hypothetical protein	0.882931	0.941088
ACIAD0317	-	hypothetical protein	0.728381	0.63082
ACIAD0527	gcf	Sel1 domain protein	0.80173	0.775775
ACIAD0551	nagZ	N-acetyl-beta-glucosaminidase	0.665658	0.641452
ACIAD0847*	zipA	cell division protein	0.861175	0.829901
ACIAD1138	mltD	lytic transglycosylase	0.834018	0.842235
ACIAD1390	-	nucleoside-diphosphate-sugar epimerase	0.444072	0.762864
ACIAD1474	-	hypothetical protein	0.71393	0.559701
ACIAD1568	-	hypothetical protein	0.819672	0.798156
ACIAD1586	-	hypothetical protein	0.756953	0.779927
ACIAD1633	qseC	two-component system sensor protein	0.726176	0.817853
ACIAD1636	-	hypothetical protein	0.785536	<0.25
ACIAD1718	pobR	P-hydroxybenzoate hydroxylase transcriptional activator	<0.25	<0.25
ACIAD1855	-	hypothetical protein	0.636943	0.83758
ACIAD1874*	-	MaoC domain protein dehydratase	<0.25	<0.25
ACIAD1883	-	short-chain dehydrogenase/reductase SDR	0.683516	0.805495
ACIAD2059	gltJ	glutamate/aspartate transport system permease protein GltJ	0.679354	0.279123
ACIAD2072	-	hypothetical protein	0.703093	0.810309
ACIAD2165	-	putative signal peptide	<0.25	0.344828
ACIAD2214	ampG	muropeptide transporter-major facilitator	0.648301	0.552801
ACIAD2234	mrcB	PBP1b	0.674556	0.699915
ACIAD2235	lpoB	PBP1b activator	0.676937	0.619048
ACIAD2356	gspI	general secretion pathway	0.559653	0.355748
ACIAD2369	murU	nucleotidyl transferase family protein	0.731571	0.635417
ACIAD2370	amgK	phosphotransferase	0.641707	0.616747
ACIAD2555	-	hypothetical protein	<0.25	<0.25
ACIAD2837	dgkA	diacylglycerol kinase	<0.25	0.349525
ACIAD3642	-	hypothetical protein	0.726368	0.818408

## Sheet: Aztreonam depleted
				Experiment 1: +/– aztreonam (ratio of log-transformed values)				Experiment 2: +/– aztreonam (ratio of log-transformed values)
Locus	Gene	Product	120 µg/ml, low, 48 h	192 µg/ml, low, 48 h	192 µg/ml, high, 24 h	192 µg/ml, high, 48 h	120 µg/ml, med, 24 h	192 µg/ml, med, 24 h	120 µg/ml, med, 48 h	192 µg/ml, med, 48 h
ACIAD0011	anmK	anhydro-N-acetylmuramic acid kinase	0.823726	0.873016	0.546366	0.66416	0.565581	0.639098	0.556391	0.440267
ACIAD0050	rph	ribonuclease PH	0.741742	0.86036	0.596847	0.478979	0.574324	0.674174	0.697447	0.541291
ACIAD0068	ptk	tyrosine-protein kinase	0.24349	0.49349	<0.3	0.304688	0.419271	0.3125	0	0.561198
ACIAD0090	-	hypothetical protein	1.11429	1.13714	<0.3	<0.3	<0.3	0.744286	0.698571	<0.3
ACIAD0110	-	hypothetical protein	0.637288	0.706215	<0.3	0.379661	0.477966	0.517514	0.281356	0.677966
ACIAD0251*	blhA	hypothetical protein	0.510817	0.91226	0.429087	0.776442	<0.3	0.504808	0.923077	<0.3
ACIAD0265	dsbC1	thiol:disulfide interchange protein	0.749012	0.83531	0.50527	0.504611	0.496706	0.444664	0.64361	0.681159
ACIAD0335	fadB	"fatty oxidation complex, alpha subunit FadB"	0.145867	1.06645	0.387358	<0.3	0.528363	<0.3	0.473258	<0.3
ACIAD0504	-	"transcriptional regulator, TetR family"	0.613112	0.787627	0.31856	<0.3	0.6759	0.722992	0.636196	0.531856
ACIAD0551	nagZ	N-acetyl-beta-glucosaminidase	0.63106	0.779786	0.562038	0.489729	<0.3	0.542317	0.410846	0.64585
ACIAD0552	prc	periplasmic protease	0.653219	0.707296	<0.3	0.307296	<0.3	0.393133	<0.3	<0.3
ACIAD0681	-	hypothetical protein	0.486726	0.916421	0.476893	<0.3	<0.3	0.354966	0.403147	0.363815
ACIAD0832	wax-dgaT	bifunctional protein wax ester synthase/acyl-CoA diacylglycerol acyltransferase	0.713509	0.845875	0.509519	0.609248	0.563917	0.650045	0.669084	0.618314
ACIAD0873	-	peptidoglycan-binding LysM	0.681818	0.872475	0.628788	0.375	<0.3	<0.3	0.718434	<0.3
ACIAD1024	-	hypothetical protein	0.415133	0	<0.3	<0.3	<0.3	<0.3	<0.3	<0.3
ACIAD1051	-	rhomboid family protein	0.939502	0.875445	1.04152	0.966785	0.718861	0.384342	0.629893	0.633452
ACIAD1170	-	hypothetical protein	0.322115	<0.3	<0.3	<0.3	<0.3	<0.3	0.324519	<0.3
ACIAD1225	dacA	PBP 5 (D-alanyl-D-alanine carboxypeptidase)	0.49717	0.749057	<0.3	0.310377	<0.3	0.315094	<0.3	0.418868
ACIAD1229*	nlpD	peptidase M23B	0.91334	1.00682	0.64557	0.307692	0.49075	0.764362	0.867575	0.680623
ACIAD1230	-	transcriptional regulator, LysR family	0.804201	0.865176	0.633469	0.635501	0.502033	0.53252	0.739837	0.742547
ACIAD1409	ppiD	peptidyl-prolyl cis-trans isomerase	0.302726	0.644189	0.371593	0.476327	<0.3	<0.3	<0.3	0
ACIAD1455	-	hypothetical protein	0.719031	0.831239	0.588869	0.418312	0.424596	0.313285	0.67325	0.710054
ACIAD1492	-	hypothetical protein	0.79977	0.81588	0.485616	0.59954	0.433832	0.589183	0.729574	<0.3
ACIAD1535	-	hypothetical protein	0.882119	0.774834	0.781457	0.75894	<0.3	0.512583	0.577483	0.449007
ACIAD1879	adhC	alcohol dehydrogenase	0.63369	0.753119	0.335116	<0.3	0.542781	0.480392	<0.3	0.586453
ACIAD2004	-	hypothetical protein	0.436248	<0.3	0.464481	0.372495	<0.3	<0.3	<0.3	<0.3
ACIAD2203	-	hypothetical protein	0.607911	0.811694	<0.3	0.567498	0.380052	0.521066	0.66466	0.597592
ACIAD2214	ampG	major facilitator superfamily MFS_1	0.701835	0.646789	0.163303	<0.3	<0.3	0.457798	0.478899	0.534862
ACIAD2226	-	acyl-CoA dehydrogenase	0.568852	0.722131	0.52623	0.5	<0.3	0.451639	0.671311	0.445902
ACIAD2234*	mrcB	PBP1b	0.938918	0.904014	0.768761	0.522688	1.08551	0.885689	0.804538	0.664049
ACIAD2235*	lpoB	PBP1b activator	1.08	1.07	1.09	0.83	0.89	0.7	1.14	0.98
ACIAD2263*	rodA	rod shape-determining protein RodA (EsvE3)	0.96875	0.933594	0.991211	0.862305	0.897461	0.658203	1.01953	0.975586
ACIAD2264*	mltB	lytic murein transglycosylase B	0.969473	0.988899	0.611471	0.758557	0.691952	0.827937	0.951896	0.827012
ACIAD2308	-	putative membrane protein	0.743008	0.835223	0.399093	0.322751	0.48904	0.650794	0.620559	<0.3
ACIAD2309	-	hypothetical protein	0.379592	0.74898	<0.3	0.368367	<0.3	<0.3	<0.3	<0.3
ACIAD2351	-	putative enoyl-CoA hydratase/isomerase	0.655629	0.796594	0.551561	0.463576	0.397351	0.319773	0.672658	0.688742
ACIAD2370	-	aminoglycoside phosphotransferase	0.87194	0.863465	0.554614	0.39548	<0.3	0.500942	0.70904	0.559322
ACIAD2409	-	ABC-1 domain protein	0.311981	0.728351	0.370107	<0.3	<0.3	0.532622	0.589561	<0.3
ACIAD2473	-	hypothetical protein	0.598726	0.849257	<0.3	<0.3	<0.3	0.471338	0.747346	0.728238
ACIAD2475	ldtG	L,D-transpeptidase	0.448925	0.490143	0.337814	0.426523	<0.3	<0.3	<0.3	0.426523
ACIAD2589*	-	aminodeoxychorismate lyase	0.989605	1.07692	0.39605	0.643451	0.748441	0.843035	0.95738	0.793139
ACIAD2627	-	RNA polymerase sigma-70 factor	0.669028	0.866397	<0.3	<0.3	<0.3	<0.3	<0.3	<0.3
ACIAD2689	-	"type VI secretion system effector, Hcp1 family"	0.919694	1.03059	0.499044	0.6826	<0.3	0.433078	0.715105	0.442639
ACIAD2936	-	hypothetical protein	0.545371	0.718607	<0.3	0.297892	<0.3	<0.3	<0.3	0.511457
ACIAD2941	-	site-specific recombinase	0.58449	0.707755	<0.3	<0.3	0.352653	0.433469	0.502857	0.413061
ACIAD3076	-	hypothetical protein	0.751503	0.758517	0.481964	0.623246	<0.3	<0.3	0.694389	<0.3
ACIAD3228	engB	GTP-binding protein	0.837963	0.548611	<0.3	<0.3	<0.3	0.704861	0.560185	<0.3
ACIAD3241	mlaC	membrane lipid transport	0.877665	0.995366	0.701576	0.780352	0.533828	0.649676	0.674699	0.613531
ACIAD3361	ponA	PBP1A	0.69438	0.823711	0.509623	0.451886	0.462664	0.536567	0.544265	0.499615
ACIAD3499	-	outer membrane protein	0.631696	0.75372	0.436756	0.392113	0.406994	0.56622	0.536458	0.611607
ACIAD3508*	mepM	peptidase, M23/M37 family (EsvJ)	0.987925	1.01207	0.783754	0.788145	0.536773	0.754116	1.02195	0.862788
ACIAD3647	ppiA	peptidyl-prolyl cis-trans isomerase	0.846054	0.849935	0.558862	0.557568	<0.3	<0.3	0.628719	0.707633
ACIAD3663	mpl	UDP-N-acetylmuramate:L-alanyl-gamma-D-glutamyl-meso-diaminopimelate ligase	0.585714	0.670408	0.311224	0.412245	<0.3	<0.3	0.365306	0.385714
ACIAD3682	-	hypothetical protein	0.656146	0.66196	0.460963	0.460133	<0.3	<0.3	0.519934	<0.3

## Sheet: Fosfomycin enriched
			+/– fosfomycin (ratio of log-transformed values)
Locus	Gene	Product	Undiluted	Diluted
ACIAD0020	fkpB	"peptidylprolyl isomerase, fkbp-type"	1.4	1.4
ACIAD0062	nadC	nicotinate-nucleotide diphosphorylase	1.70069	1.6869
ACIAD0075	-	hypothetical protein	1.38294	1.4097
ACIAD0123	-	hypothetical protein	1.35008	1.36516
ACIAD0196	-	"transcriptional regulator, TetR family"	1.55226	1.63097
ACIAD0262	pbpG	D-alanyl-D-alanine carboxypeptidase family protein	1.36211	1.27964
ACIAD0268	feoB	ferrous iron transport protein B	1.44703	1.39115
ACIAD0273	dksA	DnaK suppressor protein	2.65166	2.8673
ACIAD0276	thiC	thiamine biosynthesis protein ThiC	1.53457	1.52346
ACIAD0404	crcB	CrcB protein	1.491	1.47791
ACIAD0466	leuD	3-isopropylmalate dehydratase, small subunit	1.58834	1.5053
ACIAD0528	metW	methionine biosynthesis protein MetW	1.43166	1.41002
ACIAD0543	eda	khg/kdpg aldolase	1.42614	1.49205
ACIAD0642	trpA	tryptophan synthase, alpha subunit	1.36738	1.46037
ACIAD0650	argJ	glutamate N-acetyltransferase/amino-acid acetyltransferase	2.30669	1.94127
ACIAD0657	rpoN	RNA polymerase sigma-54 factor	1.71618	1.50294
ACIAD0703	typA	GTP-binding protein TypA/BipA	>2.8	>3.1
ACIAD0730	nuoA	NADH dehydrogenase I chain A	1.5748	1.50394
ACIAD0887	rimI	ribosomal-protein-alanine acetyltransferase	1.39119	1.37784
ACIAD0903	argB	acetylglutamate kinase	1.4341	1.45559
ACIAD0985	-	putative transcriptional regulator	1.6053	1.78159
ACIAD1047	pit	phosphate transporter	1.51389	1.39583
ACIAD1052	yhgI	IscR-regulated protein YhgI	1.85356	1.68865
ACIAD1063	oxyR	transcriptional regulator	1.5613	1.48438
ACIAD1072	cysD	sulfate adenylyltransferase subunit 2	1.46899	1.48714
ACIAD1073	cysN	sulfate adenylyltransferase subunit 1	1.58283	1.56325
ACIAD1082	-	transcriptional regulator, LysR family	6.53448	6.56897
ACIAD1232	-	glutaredoxin-related protein	1.5639	1.49275
ACIAD1360	argC	N-acetyl-gamma-glutamyl-phosphate reductase	1.40939	1.37158
ACIAD1396*	-	histidine triad protein	>4.0	>4.1
ACIAD1443	-	hypothetical protein	1.40735	1.33866
ACIAD2006	-	hypothetical protein	1.47619	1.38912
ACIAD2029*	prmB	"protein-(glutamine-N5) methyltransferase, ribosomal protein L3-specific"	1.36074	1.28344
ACIAD2045	bioB	biotin synthase	1.56728	1.74618
ACIAD2336	zapE	divisome ATPase	2.00632	1.96682
ACIAD2346	ihfB	"integration host factor, beta subunit"	1.52722	1.61275
ACIAD2384	metR	"transcriptional regulator, LysR family"	1.78095	1.9873
ACIAD2425	cyoA	cytochrome O ubiquinol oxidase subunit II	1.49242	1.52273
ACIAD2426	cyoB	"cytochrome O ubiquinol oxidase, subunit I"	1.60443	1.69433
ACIAD2429	cyoE	protoheme IX farnesyltransferase	1.76101	1.72799
ACIAD2538	-	4-carboxymuconolactone decarboxylase	1.35085	1.49661
ACIAD2561*	obg	GTP-binding protein Obg/CgtA	>4.2	>2.9
ACIAD2587	nadB	L-aspartate oxidase	1.57432	1.56757
ACIAD2610	-	hypothetical protein	1.40684	1.4188
ACIAD2661	lppL	lipoprotein	1.5784	1.44379
ACIAD2807	-	hypothetical protein	1.37572	1.33526
ACIAD2894*	smpB	SsrA-binding protein	>4.4	>4.0
ACIAD3040	ihfA	"integration host factor, alpha subunit"	1.4259	1.4486
ACIAD3103	ilvN	"acetolactate synthase, small subunit"	1.37662	1.36104
ACIAD3119*	engC	GTPase	1.44934	1.24376
ACIAD3380*	ettA	translation regulator	2.3048	2.12735
ACIAD3391	-	acetyltransferase	1.34673	1.35846
ACIAD3507	aceE	pyruvate decarboxylase E1 component	1.46716	1.60896
ACIAD3548	dsbB	disulfide bond formation protein	1.56636	1.59039
ACIAD3549	gshA	glutamate--cysteine ligase	2.00285	1.7689
ACIAD3586	bamC	outer membrane assembly factor BamC	1.37457	1.33562

## Sheet: Aztreonam enriched
			Experiment 1: +/– aztreonam (ratio of log-transformed values)				Experiment 2: +/– aztreonam (ratio of log-transformed values)
Locus	Gene	Product	120 µg/ml, low, 48 h	192 µg/ml, low, 48 h	192 µg/ml, high, 24 h	192 µg/ml, high, 48 h	120 µg/ml, med, 24 h	192 µg/ml, med, 24 h	120 µg/ml, med, 48 h	192 µg/ml, med, 48 h
ACIAD0042	-	short chain dehydrogenase	1.29685	1.24488	1.53386	1.60157	1.54409	1.5937	1.28346	1.55433
ACIAD0088	-	VI polysaccharide biosynthesis protein VipB/tviC	4.8011	4.73481	2.13812	2.57459	3.71823	3.29282	4.30387	3.59116
ACIAD0196	ycfQ	repressor of bshA	4.15254	4.59746	<1	2.53814	3.12288	4.00847	3.94915	<1
ACIAD0237	-	hypothetical protein	1.78407	1.45912	2.2914	1.85325	<1	1.53669	1.98113	2.08595
ACIAD0736	nuoG	NADH dehydrogenase I chain G	16.5814	17.3953	<1	1.11628	<1	2.60465	13.7907	10.186
ACIAD1047	pit	phosphate transporter	1.84116	1.77978	2.55054	2.70397	2.51264	2.7509	1.97473	2.80505
ACIAD1052	yhgI	IscR-regulated protein YhgI	1.66255	1.56613	1.9691	2.04326	1.86774	2.05933	1.66625	2.14215
ACIAD1138*	mltD	lytic transglycosylase	1.15304	1.11218	1.20673	1.15865	1.30849	1.21154	1.01042	1.04327
ACIAD1210	dat	diaminobutyrate--2-oxoglutarate aminotransferase	2.9375	2.95417	0.604167	2.60417	2.40833	1.94583	3.425	2.45417
ACIAD1220	-	hypothetical protein	1.62565	1.37608	1.77296	1.7487	2.13172	1.71057	1.53206	1.39515
ACIAD1221	trmU	tRNA (5-methylaminomethyl-2-thiouridylate)-methyltransferase	1.22222	<1	1.51736	1.75	1.63715	1.98958	1.09549	1.6441
ACIAD1246	-	cytochrome B561	2.92963	2.51111	2.89259	3.10741	1.71481	0	3.33704	2.94444
ACIAD1368	ntrC	"nitrogen metabolism transcriptional regulator, NtrC, Fis Family"	5.87597	4.16279	5.71318	5.04651	10.2016	8.48062	5.46512	5.55814
ACIAD1396	-	histidine triad protein	2.60991	2.35129	2.84914	2.63147	3.40948	3.42672	2.50647	2.4375
ACIAD2029	prmB	protein-(glutamine-N5) methyltransferase	2.57692	2.35817	3.19952	3.29087	3.87019	4.15865	2.62981	3.05769
ACIAD2075	-	hypothetical protein	2.30128	2.33333	2.50641	2.08013	2.19551	<1	2.33654	2.50321
ACIAD2336	zapE	divisome ATPase	3.25301	5.16265	3.44578	4.09036	4.42169	4.68072	4.06024	3.38554
ACIAD2440	gidA	glucose inhibited division protein A	3.65979	3.53093	<1	2.57216	3.06701	4.78351	3.24227	3.28351
ACIAD2661*	lppL	lioprotein	9.67	9.66	<1	<1	8.72	0	9.17	<1
ACIAD2828	-	hypothetical protein	3.12963	2.37963	3.67284	3.87654	3.83642	0	3.03704	3.5463
ACIAD2892	-	ferredoxin	2.31481	2.62434	<1	2.52116	2.40741	1.86508	2.22751	2.83598
ACIAD2894	smpB	SsrA-binding protein	1.65585	1.69535	2.17348	2.2708	2.08322	2.31876	1.69111	2.08322
ACIAD3119	engC	GTPase	1.90858	2.00933	2.56157	2.58022	2.93843	3.20149	1.95149	2.52052
ACIAD3380*	ettA	translation throttle	1.91921	1.70524	1.5524	1.43886	1.25546	1.3952	1.63974	1.60044
ACIAD3469	-	two-component system response regulator protein	2.85887	3.43145	2.41532	<1	<1	1.67742	3.24194	2.44758
ACIAD3548	dsbB	disulfide bond formation protein	1.8725	1.69278	1.75115	1.32719	1.90323	1.6129	1.64977	1.27496
ACIAD3549*	gshA	glutamate--cysteine ligase	8.44	8.46	7.61	7.62	10.89	10.6	9.3	9.12
