# Supplementary material for: Essential gene deletions producing gigantic bacteria
Source: PLoS Genet. 2019 Jun 10;15(6):e1008195. doi: 10.1371/journal.pgen.1008195 (PMC6586353; doi:10.1371/journal.pgen.1008195)
Supplement: S2 Database — (XLSX) [file pgen.1008195.s010.xlsx]

## Sheet: Sheet1
Database S2. Bacterial strains and primers. Mutations and oligonucleotide primers used to generate deletions are shown.
Acinetobacter baylyi strains
Strain	Locus	Genotype	Deleted sequences	Primer 1	Primer 2	Primer 3	Primer 4	orientation
MAY101	-	wild type (ADP1)	-
MAY102	ACIAD1101	ΔpbpA	19-2001 of 2028 bp	CAGAGATTTTGAGACACAACGAGGAAAGTGCTGCTTCATAC	ACCTCGAGCGGTACCAATCCAGCAAATATTGAGGTGAC	ACTTGGATGTGATGGAACAGG	TCTTCTTGAAACGCTGGACG	-
MAY103	ACIAD1101	ΔpbpA::kan	19-2001 of 2028bp	CAGAGATTTTGAGACACAACGTGAGGAAAGTGCTGCTTCATAC	CGCTGACTTGACGGGACGCCAGCAAATATTGAGGTGAC	ACTTGGATGTGATGGAACAGG	TCTTCTTGAAACGCTGGACG	-
MAY104	ACIAD2263	ΔrodA	82-1116 of 1143 bp	TGCTAAACCACTCGAGACCCATCGCGATGGCAACAT	GTCTCGAGTGGTTAGCAGTCATGTCAATTCATACACATCG	GTGACCCTCATGAGCCTG	GTGGCAAGCTACGGTGAG	+
MAY105	ACIAD3361	ΔponA	25-2532 of 2559 bp	ACCAGAGGTTAACAGTGCGCCCGAACTGGATAGCTTTTTC	GCACTGTTAACCTCTGGTGAAGGATTGATTAATCAAGTGAC	GCAGTAGGTGGAGTCTGAGG	TTGGTCCGGTGATGATTCG	+
MAY106	ACIAD1101, 2263, 3361	ΔpbpA ΔrodA ΔponA	19-1116 of 2028 bp (pbpA); 82-1116 of 1143 bp (rodA);25-2532 of 2559 bp (ponA)
MAY107	ACIAD0527	Δgcf	22-570 of 588 bp	TGACATACTAAGGGCGCCGCTAAATACTGCTTTTTTCATAG	GGCGCCCTTAGTATGTCATGGATTCAGGCGCAGTAAG	TGCGTGTTAGGCATGTGG	TCGATTCTTTCCGACCCAG	-
MAY108	ACIAD0527	Δgcf::kan	10-576 of 588 bp	CAGAGATTTTGAGACACAACGTGTTTTTTCATAGAGCGCTCACTC	CGCTGACTTGACGGGACGCAGGCGCAGTAAGTTTTTTG	TGCGTGTTAGGCATGTGG	TCGATTCTTTCCGACCCAG	-
MAY109	ACIAD1138	ΔmltD	22-3153 of 3222bp	ACCTGCAGACAGTGGTACCATCATTGTGGTAGATTTATAC	GTACCACTGTCTGCAGGTGATTTGAATGGACTTAAACCG	GTTCACGTTGTGACAGGG	ACTTGCATCGGAAGCAGG	+
MAY110	ACIAD1138	ΔmltD::kan	1-3153 of 3222	CAGAGATTTTGAGACACAACGTGAAGATGTTCCAAACAACTCGC	CGCTGACTTGACGGGACGATTTGAATGGACTTAAACCG	GTTCACGTTGTGACAGGG	ACTTGCATCGGAAGCAGG	+
MAY111	ACIAD1225	ΔdacA::kan	1-1149 of 1149bp	CAGAGATTTTGAGACACAACGTGTCTAGGTGGTTCCAATATCTTG	CGCTGACTTGACGGGACGTTGATCGCTATAAAAATGAAGG	TGGAAACATCGGTGGTGTG	GGATTGAGCACGTAATCCCTG	-
MAY112	ACIAD2234	ΔmrcB	16-2385 of 2400	GGCTGAGGTTAACACACCGCGTTCAAACTTCATAAATCTGTC	GGTGTGTTAACCTCAGCCAGTTATAACTACTAACTAGCG	TGCAAAAACACTAATCTGCGG	GTGTGGAAATTAGACTGCCTG	+
MAY113	ACIAD2234	ΔmrcB::kan	16-2385 of 2400bp	CAGAGATTTTGAGACACAACGTGGCGTTCAAACTTCATAAATCTGTC	CGCTGACTTGACGGGACGAGTTATAACTACTAACTAGCG	TGCAAAAACACTAATCTGCGG	GTGTGGAAATTAGACTGCCTG	+
MAY114	ACIAD2235	ΔlpoB::kan	1-581 of 582bp	CAGAGATTTTGAGACACAACGTGATTACGCTAGTTAGTAGTTATAAC	CGCTGACTTGACGGGACGACTTCAGCGCGATATTTC	CGATTTGACCAACCAGGG	GTGTGGAAATTAGACTGCCTG	+
MAY115	ACIAD2475	ΔldtG::kan	1-1389 of 1389bp	CAGAGATTTTGAGACACAACGTGCCTTAAGAATTATTCATATATCAG	TTGACGGGACGTATCGATTAAGCTTTTCAAAGC	TGACTTCCCATTGGTGCTG	AAGTAAACAGCGTCGTCCTG	+
MAY116	ACIAD0320-0321	ΔIS1236_1::kan	chr 321570-322805*	CAGAGATTTTGAGACACAACGTGATCATGTCCAGTCAATTGCTTTAATG	CGCTGACTTGACGGGACGATTGCATAAAAATGAAAGTAACTC	GAATGCGAATGTCGGCTG	CCTTACGCTGGTCTGACTTTG
MAY117	ACIAD0636	ΔtrpB::kan	16-1185 of 1212 bp	CAGAGATTTTGAGACACAACGTGTGGATATTGCGTATAGTCAATCAC	CGCTGACTTGACGGGACGGATGGCATCGAGATGGTAGAAATG	TGTATTGTGCTCCATACATTCACC	GCACTTGATGTTTGGCATGATC
MAY118	ACIAD0636	ΔtrpB::kan Paph6 gfp	ΔtrpB::kan Paph6 gfp**	primers used available upon request**
MAY119	ACIAD0636	ΔtrpB::kan Pbla(GES-14) gfp	ΔtrpB::kan Pbla(GES-14) gfp**	primers used available upon request**
MAY120	ACIAD0020	ΔfkpB::kan	14-483 of 483bp	CAGAGATTTTGAGACACAACGTGTAATCTCAGTCATGCTTCAC	CGCTGACTTGACGGGACGTACAAAAAGCTCTCATCGGAG	AACCGTGCATTGCTGTCG	CAACGGACTTGGGGTGTG	-
MAY121	ACIAD0196	ΔycfQ::kan	1-705 of 705bp	CAGAGATTTTGAGACACAACGTGTATTAAATTACTTGACGCAG	CGCTGACTTGACGGGACGATGTCCGAAATACGATATTTTA	GTGTAGGGAAGGTAGTGGTC	TGTTACGTACCACCTCAGG	+
MAY122	ACIAD0251	ΔblhA::kan	1-633 of 633 bp	CAGAGATTTTGAGACACAACGTGAATATTTCTCCTTACACCACAG	CGCTGACTTGACGGGACGTCGGTAAAGCTATTTTATGTC	CGTCAGTTGCTGGGTCAG	AGGGTTCAGATCGTCCAGG	-
MAY123	ACIAD0262	ΔpbpG::kan	1-1059 of 1059	CAGAGATTTTGAGACACAACGTGGGCAAATTACTCAACTCAGG	CGCTGACTTGACGGGACGGACGATCTACAATATCAAGTTAG	GAAAGCTGTCCGAGTGCG	ACATCTCGGGATTGCACG	+
MAY124	ACIAD0273	ΔdksA::kan	1-502 of 540 bp	CAGAGATTTTGAGACACAACGTGTCCTCATCATACACGTACTATC	CGCTGACTTGACGGGACGCGCTCGCAGAAATCAAAGAG	CGTTTCATTACGTGGTGCG	AGATCCAGATACTGCCCGTAG	-
MAY125	ACIAD0551	ΔnagZ::kan	1-973 of 1020bp	CAGAGATTTTGAGACACAACGTGAAGCAAGTCCGTGTTATATTTTTC	CGCTGACTTGACGGGACGGGCAAATCACTCAAAATACG	TATTGAGCGGCAAAAGCATC	TGACTCATTTGAGCACCTGG	-
MAY126	ACIAD0552	Δprc::kan	1-2184 of 2184bp	CAGAGATTTTGAGACACAACGTGAAATTCTTAATACTTCCTGAAC	CGCTGACTTGACGGGACGTCTGGTCTAGCAAACGCAG	TGTAGAACAGGAAAGTGCGG	GAATGAATGTCGCTGGCTG	+
MAY127	ACIAD0657	ΔrpoN::kan	1-1449 of 1449	CAGAGATTTTGAGACACAACGTGAAAGCAATATCCTGACTACTATTATAC	CGCTGACTTGACGGGACGTCTGCATAATCTGTCTATTCTAG	GGGTGCTCTATGCTGAGAG	GCATCATTACCTTCGACCTG	+
MAY128	ACIAD0703	ΔtypA::kan	1-1833 of 1833bp	CAGAGATTTTGAGACACAACGTGGAAAATTCGATAAGCCTAAAAC	CGCTGACTTGACGGGACGGTCGGTTTGATTAAGTCATC	CCAGAGCTGGCAATGACG	AATCATGTCGTGGTAGGCG	+
MAY129	ACIAD0795	ΔACIAD0795::kan	20-510 of 510bp	CAGAGATTTTGAGACACAACGTGTTAAGTTAAACATGTTCATCTTC	CGCTGACTTGACGGGACGTATTTTGATCATTGGAATTTGG	TGACTGAGCATCAATGACTGG	GCAGCTTTGCGTTGATATGG	+
MAY130	ACIAD0847	ΔzipA::kan	1-978 of 978 bp	CAGAGATTTTGAGACACAACGTGACTATGACTCCGTAACTAAC	CGCTGACTTGACGGGACGGTCAAAATCTTTTATACTGCTG	AAGCCAGTTATCTCGAACACG	CGCTGAGTTGCTTCATCACG	+
MAY131	ACIAD1101, ACIAD0847	ΔpbpA ΔzipA::kan	19-1116 of 2028 bp (pbpA); 1-978 of 978 bp (zipA)
MAY132	ACIAD1082	ΔACIAD1082::kan	15-915 of 990bp	CAGAGATTTTGAGACACAACGTGCGCTCCAGATTCATAAAAAAAATAC	CGCTGACTTGACGGGACGTTTGTAGCACGTCAGATGATTG	TGGTTCGCCTAGTGTACCTG	ATCAGCCTGGAAAGTACGG	-
MAY133	ACIAD1123	ΔzapA::kan	33-285 of 285bp	CAGAGATTTTGAGACACAACGTGAGACGTAATTCAACAACAACG	CGCTGACTTGACGGGACGAACTCCTGTTTTTCGTGCAAAC	TCCAGTTATCACGACTTCCCG	CTGCATGGCTCGTGTGTG	-
MAY134	ACIAD1229	ΔnlpD::kan	1-834 of 834bp	CAGAGATTTTGAGACACAACGTGTTATCTCCCTCTCGGATCAAG	CGCTGACTTGACGGGACGTAGGAAATATGAATTAAATAATGC	GGAACACCAGCAGATTGCG	CTTCAGGACGAGAAATAGGCG	-
	ACIAD1382	ΔlpxA::kan	10-763 of 789	CAGAGATTTTGAGACACAACGTGATTGCTCATGCCTGCTCTG	CGCTGACTTGACGGGACGAGTCACAACGTGGAATTGTGCGT	GGCTGCTGAACAATTGCG	GCGAATTGGTTGATCTTGCAG	+
MAY135	ACIAD1396	ΔACIAD1396::kan	49-435 of 435bp	CAGAGATTTTGAGACACAACGTGGCCTACAAAAAAAGTATCTTGAGC	CGCTGACTTGACGGGACGGTTCATCTGTGCTGCATATG	AAGCGACATTGCACGATATG	TGCCCAAATGGTGCTGAG	+
	ACIAD1485-1486	ΔlptAB::kan	90-477 of 477; 1-742 of 750	CAGAGATTTTGAGACACAACGTGTCCCAATAGTGCCACTGGAG	CGCTGACTTGACGGGACGCAGTCTAGATGATCTGTCC	GGTTGTTGTGACGGGTATGG	TCTGCAATGACAGGTAGACG	+
MAY136	ACIAD2029	ΔprmB::kan	1-997 of 1011bp	CAGAGATTTTGAGACACAACGTGTCAGGGGTCTCCAAAAGGTAG	CGCTGACTTGACGGGACGCTTTAGACGTATAAGGAGTTG	CCAGGAACCAATCGAGCAG	ATCATCGGCTTGTGTCGG	-
MAY137	ACIAD2264	ΔmltB::kan	1-932 of 1002bp	CAGAGATTTTGAGACACAACGTGAATGTTATTAGTCCCTGAATC	CGCTGACTTGACGGGACGCACTTACAACAGAAGTCGAATG	AAAACCGCTTCCACCGAG	GTGGCAAGCTACGGTGAG	+
MAY138	ACIAD2336	ΔzapE::kan	1-1143 of 1143bp	CAGAGATTTTGAGACACAACGTGATCTTTCTAATGCTATCTGGG	CGCTGACTTGACGGGACGAGATGTGTAAGGCGTTCATTC	CATCTAGTGACAGTGCTTGTG	CTGAATTGCACTTCCTCCTG	-
MAY139	ACIAD2561	obgΔ67::kan	1000-1200 of 1203bp	CAGAGATTTTGAGACACAACGTGTTATTCAATCTGATCCATGAGG	CGCTGACTTGACGGGACGGTAGAACTCGAGGAAAAAATG	CCCAAATCAGATTCGGACAG	AGAAAATGTGCGGCGTAAG
MAY140	ACIAD2589	ΔmltG::kan	16-1045 of 1074 bp	CAGAGATTTTGAGACACAACGTGGGGCATATCAATCAATCTGATTC	CGCTGACTTGACGGGACGACTTGTCCGTGTTAAGATCG	GGGGTCGTGGTAAATGCAC	AGCTTGTTTGCCTGATCCG	-
MAY141	ACIAD2661	ΔlppL::kan	65-208 of 213bp	CAGAGATTTTGAGACACAACGTGGGCCACAACCTAGTAACGAC	CGCTGACTTGACGGGACGCTTAAGCTAAAAATAAGGATGC	ACATCACCTTCTTGCCAGG	GTAGCAATAGCGTGCCAG	-
MAY142	ACIAD2832	ΔACIAD2832::kan	1-852 of 852bp	CAGAGATTTTGAGACACAACGTGTTTATGTTATTCGCTGGTAAG	CGCTGACTTGACGGGACGTACCGATTAAAAACCCCTAC	CATTGAGCATGGCACGTTG	GCTCGATACTTGGGTGGG	+
MAY143	ACIAD2894	ΔsmpB::kan	78-383 of 477bp	CAGAGATTTTGAGACACAACGTGTAAAATAATCGTGTCGGGCG	CGCTGACTTGACGGGACGTGCACTGGTGAAAGGGAAACAG	GCACCCGATACTTTGACCTG	CAAGCGACATCCTGTAGATCG	+
MAY144	ACIAD3068, ACIAD3325	ΔrelA ΔspoT	25-2298 of 2307, 19-2076 of 2155	AGCCACTCCAAGAATTCCCAACTGCTCACGTACTGTG;TACACCAACAGCGGATCCAGCCAAGCTAAGCAACAG	GGAATTCTTGGAGTGGCTGGCAATTAATCAACATATGTCAG;GGATCCGCTGTTGGTGTAGCTGCTGTGACGGAATCTG	ACAGGGAATGATGACTAGCAG;CGCTTCGGTACCTTCACG	CCAGAGTATGTCAGGCAGG;CACAACGCCAAACAGTGTG
MAY145	ACIAD3119	ΔengC::kan	1-1059 of 1059bp	CAGAGATTTTGAGACACAACGTGTCATATCCTAAAAACCCATTTAC	CGCTGACTTGACGGGACGTTTTTATAAAACTAGCTCTTGAAC	CCATCCCAATGTTTTGCGAG	TTCGGATGCCTTACGACG	+
MAY146	ACIAD3380	ΔettA::kan	1-1662 of 1662 bp	CAGAGATTTTGAGACACAACGTGTTAGGACTCCTCAATAGAAAAAC	CGCTGACTTGACGGGACGTTTTCTAAAAATGAACAAAACCAG	CCAGTATTGAGGCTTTGCG	CCATGTCACCGACTCCATG	-
MAY147	ACIAD3508	ΔmepM::kan	1-696 of 696 bp	CAGAGATTTTGAGACACAACGTGAAAAAACCTCTTGAAACTGTTC	CGCTGACTTGACGGGACGTGAGTGCATGTCAGATTATTTTC	TTGGCACGGAAGAAGTGG	AATCTGGCATTAGGAGCGAG	-
MAY148	ACIAD3549	ΔgshA::kan	64-1548 of 1593bp	CAGAGATTTTGAGACACAACGTGCACCCAAGTTTGCACTACAG	CGCTGACTTGACGGGACGGAGTCTTCGGTGAGTTTTGAAG	GGGACAGAACTCCACCGAG	GCTCTTGTCCCACAAACTCG	-
Acinetobacter baylyi Non-viable kan marked deletions
	ACIAD0064	ΔmurJ::kan	1-1525 of 1551bp	CAGAGATTTTGAGACACAACGTGCGTCTCTACCTACGGCTAAAC	CGCTGACTTGACGGGACGCACGCCACTTAAAACATGAGG	CGGATATTCACGGTCATCCTG	AAGGAACTTGAGCTGACGG	+
	ACIAD0163	ΔftsN::kan	1-582 of 603 bp	CAGAGATTTTGAGACACAACGTGGTGGAAATCCTCTTGCTATT	CGCTGACTTGACGGGACGTCCATTGTGGTCAAACGC	CGGTGTGGTAGGTGTCTTG	AGTAGCGGCTTACAGAACTG	-
	ACIAD0271	ΔftsW::kan	1-1197 of 1197 bp	CAGAGATTTTGAGACACAACGTGACATTTTCCTTCTCATTTTTG	CGCTGACTTGACGGGACGAAAATCAGTATAAAAAAGCCGC	CTGCAACAGGTGACGATGC	CGACGATTGTGGCCTGTC	+
	ACIAD0660	ΔmurA::kan	1-1227 of 1257bp	CAGAGATTTTGAGACACAACGTGTAAGTTTAGGCTCCGAATAG	CGCTGACTTGACGGGACGTTAGGCGCTAAGATTAAGCG	CCTGTGGATACCGATTGGG	CAGAACCAGTGCTCCACG	+
	ACIAD1374	ΔispU::kan	1-654 of 750bp	CAGAGATTTTGAGACACAACGTGCAAATTAGACCTTCATCAGTTC	CGCTGACTTGACGGGACGGATGAGTTTGACCATGCTTTAG	GAAGCGACCAGCCCATAG	CATCCACCGCAATTTCATTGG	+
	ACIAD2561	Δobg::kan	1000-1203 of 1203bp	CAGAGATTTTGAGACACAACGTGTTGCCAATCCTCTAAAATCTC	CGCTGACTTGACGGGACGTAAGTAGAACTCGAGGAAAAAATG	CCCAAATCAGATTCGGACAG	AGAAAATGTGCGGCGTAAG	-
	ACIAD3326	ΔspoT::kan	1-2155 of 2155	CAGAGATTTTGAGACACAACGTGAAAACACCTTTTATATATGGGAG	CGCTGACTTGACGGGACGTCAATTATATCGATGATACTTTTG	CGCTTCGGTACCTTCACG	CGCTTCGGTACCTTCACG	+
	ACIAD3363	ΔmraY::kan	6-337 of 375bp	CAGAGATTTTGAGACACAACGTGAGCATTTAAAGTTTCTCCATC	CGCTGACTTGACGGGACGTGGTGGTTTTGGGTCTAATG	GTTGGTCGCCTAAAAACTCAG	CTGGTGCTCGATTTATTCTGG	-
	ACIAD3366	ΔftsI::kan	-5-1794 of 1839bp	CAGAGATTTTGAGACACAACGTGAGGCCTTAGTGTTTTTGCTC	CGCTGACTTGACGGGACGAAGCCCCTAGATACACCAAG	AATACCCGCCACATGAGG	TTCTGGTGCAAGAGGATCG	-
	ACIAD3511	ΔftsZ::kan	1-1109 of 1170bp	CAGAGATTTTGAGACACAACGTGGACCTGTAGAGTTCCCTAATTC	CGCTGACTTGACGGGACGATCACCTCGCTCATCTCCAATG	ACGAGAAGACGAACCAGG	TCAGTGATAGCGGCGATG	-
	ACIAD3517	ΔmurG::kan	1-1085 of 1098bp	CAGAGATTTTGAGACACAACGTGGGTATATTCTTCAGCTCAAAAAC	CGCTGACTTGACGGGACGTCAAACTTTGTAAGTTAGAGTG	ATCCATTTTTCTGCCATCACG	CAAGGTAGAGCATTTGGTCTG	-
	ACIAD3585	ΔdapA::kan	106-879 of 894	CAGAGATTTTGAGACACAACGTGTATTCTGAGTGTAAGTCATATTC	CGCTGACTTGACGGGACGCGGGAATTATTCAATAAGAGC	GCATCACCACAAACTGCG	CTTTGGGATTGGCTTGAGC	+
	ACIAD3619	ΔdapB::kan	1-822 of 822	CAGAGATTTTGAGACACAACGTGAATCTAAATCCTAAATAAAAATGACC	CGCTGACTTGACGGGACGGCTGATCTCTGTATCAAAATA	GCAGGACAACGCACAGATG	GGTGGATTGATCGTGGCG	-
			*In this deletion only, the nptII gene is inserted in the orientation opposite of the genes deleted (ACIAD0320 and ACIAD03201)
			**in a multiple step process, sf-gfp under control of the promoter for ABUW_4087, the aphA6 gene in A baumannii AB5075-UW, was inserted downstream of nptII gene
			**in a multiple step process, sf-gfp under control of the promoter for ABUW_4052, a β-lactamase gene in A baumannii AB5075-UW, was inserted downstream of nptII gene
Acinetobacter baumannii
Strain	Locus	Genotype	Site of insertion	Reference
AB5075-UW		wild type	-	Gallagher et al, 2015
AB00798	ABUW_0289	ponA::T26	832 of 2556	Gallagher et al, 2015
AB03662	ABUW_1358	mrcB::T26	1114 of 2397	Gallagher et al, 2015
AB07437	ABUW_2840	mltD::T26	784 of 3216	Gallagher et al, 2015
AB08926	ABUW_3408	gcf::T26	385 of 588	Gallagher et al, 2015
